# Supplementary material for: COVID-19 Vaccination Improved Psychological Distress (Anxiety and Depression Scores) in Chronic Kidney Disease Patients: A Prospective Study
Source: Vaccines (Basel). 2022 Feb 16;10(2):299. doi: 10.3390/vaccines10020299 (PMC8878467; doi:10.3390/vaccines10020299)
Supplement: Supplementary file 1 [file vaccines-10-00299-s001.zip]

Archive with 1 entries (1 files):
- vaccines-1571419-supplementary.pdf
